# Supplementary material for: Genome-Wide Association Study Identifies HLA-DP as a Susceptibility Gene for Pediatric Asthma in Asian Populations
Source: PLoS Genet. 2011 Jul 21;7(7):e1002170. doi: 10.1371/journal.pgen.1002170 (PMC3140987; doi:10.1371/journal.pgen.1002170)
Supplement: Table S2 — SNPs that are strong linkage disequilibrium (r2>0.9) with rs987870. (XLS) [file pgen.1002170.s002.xls]

## Sheet: TableS2
Table S2 SNPs that are strong linkage disequilibrium (r2 > 0.9) with rs987870
Marker Name	Position on chr6*	location of DP	r2 with rs987870
chr6:33143402	33143402	intron (DPA1)	1
rs2308931	33144928	synonymous (DPA1)	0.915
rs1042177	33145535	synonymous (DPA1)	1
rs1042176	33145538	synonymous (DPA1)	1
chr6:33145933	33145933	intron (DPA1)	0.915
chr6:33145935	33145953	intron (DPA1)	0.915
chr6:33146780	33146780	intron (DPA1)	0.915
chr6:33146960	33146960	intron (DPA1)	0.915
chr6:33148022	33148022	intron (DPA1)	1
chr6:33148456	33148456	intron (DPA1)	1
rs6914348	33148632	intron (DPA1)	1
rs9469344	33150346	between DPA1 and DPB1	1
rs9469345	33150384	between DPA1 and DPB1	1
*Positions are based on NCBI36/hg18 genome build
