# Supplementary material for: Genome-Wide Association Study Identifies HLA-DP as a Susceptibility Gene for Pediatric Asthma in Asian Populations
Source: PLoS Genet. 2011 Jul 21;7(7):e1002170. doi: 10.1371/journal.pgen.1002170 (PMC3140987; doi:10.1371/journal.pgen.1002170)
Supplement: Table S3 — Association analysis for mite IgE sensitization. (XLS) [file pgen.1002170.s003.xls]

## Sheet: TableS3
Table S3 Association analysis for mite IgE sensitization
SNP		CC	CT	TT	MAF	P value (allelic)	Odds ratio (95% CI)
rs987870	mite IgE (+)	270	84	13	0.149864	0.54	1.07 (0.86-1.34)
	mite IgE (-)	1213	379	41	0.141151
