# Supplementary material for: Genome-Wide Association Study Identifies HLA-DP as a Susceptibility Gene for Pediatric Asthma in Asian Populations
Source: PLoS Genet. 2011 Jul 21;7(7):e1002170. doi: 10.1371/journal.pgen.1002170 (PMC3140987; doi:10.1371/journal.pgen.1002170)
Supplement: Table S4 — Genotyping data of the Japanese pediatric asthma GWAS. (XLS) [file pgen.1002170.s004.xls]

## Sheet: Table S4
Table S4 Genotyping data of the Japanese pediatric asthma GWAS
rs number	chromosome	chromsome position**	case AA	case AB	case BB	control AA	control AB	control BB	Odds ratio (Allelic)	P value (Allelic)
DENND1B
rs2786098	1	195592531	40	302	596	105	796	1472	0.950575	0.45228
rs10801604	1	195609348	8	171	759	22	378	1975	1.1355	0.1689
rs4418639	1	195626622	456	393	89	1132	999	245	1.04292	0.47718
rs4604725	1	195631728	89	394	455	245	998	1133	0.962201	0.51444
rs11802794	1	195638873	28	259	651	68	671	1637	0.986464	0.85161
rs12134409	1	195658690	15	198	724	41	511	1822	0.970558	0.71941
rs1345529	1	195699952	455	390	93	1140	994	242	1.01886	0.75164
rs9659183	1	195705229	62	358	518	145	908	1323	1.02576	0.68414
rs1135810	1	195713325	82	380	476	214	965	1197	0.984813	0.7988
rs10754223	1	195731071	907	31	0	2286	89	1	1.16198	0.47381
rs2287537	1	195748888	90	391	457	242	994	1140	0.969237	0.59736
rs10922244	1	195755192	477	380	80	1203	960	213	1.01721	0.7767
rs4026514	1	195770993	453	389	95	1133	996	247	1.02163	0.71667
rs4915551	1	195775524	695	222	21	1740	580	55	1.03773	0.63546
rs2111931	1	195795841	692	225	21	1737	583	56	1.03234	0.6824
rs10737692	1	195815556	22	226	690	57	584	1733	0.975479	0.74869
rs2111930	1	195852855	453	389	94	1128	1000	248	1.0312	0.60259
rs12127378	1	195867715	718	201	16	1810	523	43	1.03275	0.69565
rs12041661	1	195868291	16	204	718	43	523	1799	0.973763	0.7459
rs10442656	1	195873331	21	225	691	56	589	1731	0.960151	0.60082
rs16841842	1	195878305	25	258	654	65	667	1643	0.9755	0.73553
rs2477070	1	195879382	718	204	16	1810	523	43	1.02149	0.7955
rs6688289	1	195881681	474	369	94	1188	935	248	1.02191	0.71629
rs1747827	1	195882014	16	203	718	43	523	1810	0.975409	0.76182
rs2488389	1	195897764	25	255	655	65	667	1644	0.967105	0.64974
rs12117045	1	195905339	25	255	655	65	668	1643	0.965649	0.63504
rs2488411	1	195925422	689	228	21	1730	589	56	1.0298	0.70463
rs6691216	1	195925886	91	393	454	249	999	1127	0.960401	0.49358
rs1891497	1	195926178	16	206	715	43	523	1809	0.989194	0.89438
rs12092948	1	195956590	654	260	24	1643	668	65	1.02745	0.71222
rs1747815	1	195964726	16	205	717	43	526	1807	0.978179	0.78759
rs2488401	1	195969024	22	259	656	66	673	1634	0.944228	0.43619
rs10922273	1	195991996	165	469	304	430	1158	788	1.0051	0.92653
rs1775454	1	195993921	21	222	695	55	589	1731	0.949126	0.50326
rs1775456	1	195999678	721	201	16	1810	524	42	1.03458	0.67981
rs1924518	1	196004950	16	201	721	42	523	1806	0.966062	0.67519
rs1775444	1	196007313	16	194	721	42	524	1810	0.941545	0.46904
rs1539414	1	196010129	27	260	651	72	686	1618	0.9499	0.47952
rs12081207	1	196013188	96	387	455	261	1006	1108	0.941328	0.30416
rs6678151	1	196077905	4	166	768	23	352	2001	1.11839	0.24001
rs10922298	1	196078189	511	355	72	1316	878	182	0.976445	0.69975
rs12026183	1	196079655	22	242	674	65	602	1709	0.987834	0.87165
rs12740041	1	196081230	768	166	4	1994	355	24	0.907665	0.30825
rs10922306	1	196089983	26	265	647	82	663	1631	0.965044	0.6237
rs2047541	1	196097461	906	27	0	2279	90	1	1.34815	0.17414
rs10922313	1	196102970	398	420	120	984	1079	313	1.03096	0.59289
rs1499602	1	196109827	517	360	61	1350	856	167	0.967834	0.60123
rs10801629	1	196110990	87	394	457	223	993	1158	0.998566	0.9807
rs10922323	1	196128944	458	394	86	1160	992	224	1.0063	0.91579
rs12138550	1	196132980	59	355	523	165	846	1362	1.02491	0.69579
rs10922325	1	196134211	4	81	853	6	238	2110	0.888107	0.34824
rs10922326	1	196134285	620	289	29	1574	714	88	1.01544	0.82702
IL18R1
rs3771166	2	102352654	30	236	670	61	702	1611	0.894411	0.13162
rs11465597	2	102353645	885	53	0	2245	127	2	0.975938	0.88273
rs3213733	2	102364316	23	215	700	43	623	1710	0.921564	0.29587
rs1035130	2	102367834	135	440	357	367	1144	864	0.940895	0.2781
rs4851004	2	102375969	36	258	638	77	735	1562	0.933817	0.33597
rs2287033	2	102377669	640	261	36	1565	733	78	1.06497	0.37504
PDE4D			0	0	0
rs16890418	5	59324489	2	102	834	6	271	2097	0.94486	0.62864
rs984509	5	59330629	70	359	509	153	895	1328	1.07146	0.2656
rs2572069	5	59338276	669	243	26	1782	540	52	0.840985	0.023071
rs1533019	5	59343570	651	261	25	1748	568	59	0.848338	0.027268
rs952110	5	59344919	3	139	796	13	353	2009	0.966079	0.73433
rs1876671	5	59347220	859	77	2	2156	217	3	1.09114	0.51084
rs16890459	5	59371867	857	78	2	2153	218	3	1.08206	0.55028
rs10940659	5	59396098	57	347	533	121	817	1438	1.13774	0.043586
rs13177765	5	59398222	859	77	2	2155	218	3	1.09628	0.4881
rs7732249	5	59402026	643	271	24	1753	557	62	0.818085	0.0066766
rs1588265	5	59405551	79	383	475	175	932	1268	1.09789	0.12296
rs2548659	5	59419643	85	385	467	186	945	1242	1.09554	0.12881
rs851285	5	59431709	500	366	72	1238	986	152	0.998029	0.97432
rs4700365	5	59463499	30	296	612	75	627	1674	1.19818	0.010534
rs2961900	5	59473631	859	76	2	2157	216	3	1.09897	0.47897
rs1544791	5	59474839	539	346	53	1467	777	129	0.87866	0.044566
rs983280	5	59480894	77	381	474	174	934	1268	1.08961	0.15765
rs2910830	5	59502960	64	354	520	145	842	1389	1.10572	0.1098
rs13158277	5	59509972	3	101	834	6	270	2100	0.95877	0.71885
rs17450114	5	59517635	859	77	2	2138	235	3	1.18392	0.19846
rs7717864	5	59522525	28	257	653	55	631	1690	1.08398	0.2739
rs966221	5	59538277	699	215	24	1769	555	52	0.987466	0.87257
rs2409741	5	59543730	12	165	752	30	499	1842	0.847386	0.062515
rs2961903	5	59545455	531	330	76	1312	881	182	1.02583	0.68235
rs4302546	5	59558262	9	167	762	27	470	1878	0.88232	0.16506
rs4235479	5	59580410	688	218	32	1752	575	49	0.932611	0.36384
rs7444733	5	59586263	33	211	694	49	576	1751	1.04814	0.54265
rs9291685	5	59592028	677	227	34	1720	594	61	0.951233	0.50657
rs10434525	5	59592218	75	330	532	182	877	1317	0.974176	0.67491
IL5/RAD50/IL13			0	0	0
rs4143832	5	131890876	35	291	612	74	653	1649	1.17536	0.021318
rs11739623	5	131892051	95	398	445	289	1099	988	0.837093	0.0022724
rs2079103	5	131892405	130	404	404	249	1023	1104	1.16379	0.0082345
rs2706399	5	131895601	474	394	65	1283	921	172	0.929094	0.22851
rs743562	5	131900282	224	465	244	585	1224	567	0.943621	0.28825
rs739719	5	131900764	35	260	643	66	637	1673	1.10558	0.16502
rs2069812	5	131907815	264	482	192	788	1150	436	0.865085	0.008189
rs2244012	5	131929124	554	335	49	1500	774	102	0.863605	0.02509
rs2897443	5	131957493	49	335	554	102	774	1500	1.15794	0.02509
rs17772565	5	131980304	45	306	587	114	760	1497	1.01665	0.80514
rs17772583	5	131981409	448	392	98	987	1086	302	1.20977	0.0010743
rs6871536	5	131997773	553	337	48	1497	777	102	0.866944	0.029128
rs2237060	5	131998784	688	234	15	1763	574	39	0.969808	0.6967
rs2240032	5	132005026	48	336	554	102	776	1497	1.15088	0.031885
rs1295686	5	132023742	112	439	387	226	1025	1125	1.21195	0.00083489
rs20541	5	132023863	113	438	387	232	1033	1111	1.19123	0.0023274
rs2243204	5	132027393	16	228	694	37	543	1796	1.07826	0.34345
rs2243300	5	132031985	0	67	871	8	210	2158	0.741724	0.034575
HLA-DR/DQ
rs9268542	6	32492699	368	465	105	969	1104	303	1.00018	0.99754
rs2395162	6	32495758	1	100	837	8	260	2108	0.932454	0.55741
rs2395163	6	32495787	757	171	9	1945	406	21	0.929719	0.42507
rs3135363	6	32497626	496	364	78	1187	966	222	1.10085	0.11261
rs3135353	6	32500855	0	50	888	1	120	2255	1.03918	0.82132
rs9501626	6	32508322	9	223	706	37	534	1805	1.00465	0.95461
rs3129860	6	32509057	47	380	511	111	824	1434	1.19333	0.0054466
rs3135338	6	32509195	333	471	134	960	1100	312	0.878307	0.020618
rs2027856	6	32510683	9	223	706	37	534	1805	1.00465	0.95461
rs9268615	6	32510867	148	481	309	441	1170	763	0.928893	0.18201
rs2395173	6	32512837	134	471	333	312	1104	960	1.13742	0.021572
rs2395174	6	32512856	608	300	30	1502	778	96	1.08006	0.26286
rs2395175	6	32513004	5	143	790	15	344	2017	1.03947	0.69895
rs3129871	6	32514320	158	474	305	363	1156	857	1.11137	0.056551
rs3129882	6	32517508	154	449	335	428	1163	785	0.915734	0.11241
rs2239804	6	32519501	176	487	274	486	1237	653	0.933195	0.20709
rs7192	6	32519624	126	464	346	362	1183	831	0.924031	0.15834
rs2395182	6	32521295	586	309	42	1565	714	97	0.890154	0.085478
rs3129890	6	32522251	332	472	133	805	1195	373	1.06516	0.2574
rs9268832	6	32535767	136	498	303	400	1159	817	0.994393	0.91921
rs6903608	6	32536263	527	361	50	1291	932	151	1.07788	0.23395
rs2395185	6	32541145	113	486	339	311	1141	923	1.03636	0.52559
rs477515	6	32677669	42	349	546	118	814	1439	1.05657	0.39733
rs2516049	6	32678378	544	349	42	1440	818	118	0.945894	0.39207
rs660895	6	32685358	480	391	67	1231	926	216	1.03146	0.60944
rs532098	6	32686030	166	452	320	520	1100	755	0.875629	0.016003
rs9271366	6	32694832	564	339	35	1592	704	80	0.797066	0.00075132
rs17533090	6	32698700	11	191	736	43	479	1853	0.948712	0.53785
rs3129763	6	32698903	8	136	794	14	338	2023	1.05608	0.58751
rs17211510	6	32710408	45	368	524	188	952	1230	0.831023	0.0031499
rs2187668	6	32713862	1	58	879	3	148	2224	0.98604	0.92759
rs1063355	6	32735692	193	498	247	518	1183	675	1.01723	0.75453
rs9275141	6	32759095	50	376	510	172	858	1340	1.00363	0.95388
rs7755224	6	32760295	815	112	5	2069	279	13	0.985963	0.89848
rs9275184	6	32762692	770	154	11	1971	371	27	0.948441	0.57375
rs7774434	6	32765556	172	472	293	492	1118	764	0.970871	0.59089
rs7775228	6	32766057	363	462	113	975	1073	327	0.986466	0.80979
rs9275224	6	32767856	134	467	336	331	1157	883	1.03695	0.5166
rs5000634	6	32771542	194	488	249	497	1206	673	1.03059	0.58239
rs6457617	6	32771829	317	479	141	835	1185	355	0.970764	0.59351
rs2647012	6	32772436	24	305	608	86	729	1558	0.990415	0.89012
rs9357152	6	32772938	487	389	62	1253	926	197	1.02189	0.72296
rs10484561	6	32773398	816	117	3	2067	281	10	0.969439	0.77915
rs9275312	6	32773706	496	381	60	1268	911	197	1.03753	0.549
rs2856725	6	32774716	607	303	24	1560	727	86	1.00999	0.88688
rs9275328	6	32774800	61	375	494	196	905	1267	0.966836	0.58466
rs9275371	6	32776274	403	439	94	1045	1044	281	1.01753	0.7636
rs9275374	6	32776504	94	438	404	282	1044	1047	0.980445	0.73258
rs9275383	6	32776824	3	176	751	18	436	1898	0.972485	0.76143
rs9275388	6	32777062	404	437	94	1047	1038	283	1.02017	0.72994
rs9275390	6	32777134	403	436	93	1046	1047	282	1.02479	0.67231
rs11752643	6	32777351	3	110	825	10	310	2054	0.882383	0.26175
rs9275393	6	32777417	94	438	405	282	1047	1047	0.977985	0.7
rs2647050	6	32777745	245	490	203	688	1135	553	0.976142	0.6583
rs9275406	6	32777933	94	439	404	282	1044	1046	0.980598	0.73451
rs2858308	6	32777978	37	307	594	87	747	1541	1.05952	0.39599
rs9275407	6	32778015	94	439	404	282	1047	1035	0.972842	0.63369
rs9275418	6	32778222	404	438	94	1047	1047	282	1.02087	0.72073
rs2856718	6	32778233	203	489	245	553	1135	688	1.02434	0.65969
rs2856717	6	32778286	23	305	609	87	727	1562	0.985045	0.82914
rs2858305	6	32778442	608	305	23	1561	727	86	1.01212	0.86301
rs9275425	6	32778852	94	439	404	281	1043	1047	0.982744	0.76323
rs9275427	6	32778893	94	439	403	282	1046	1046	0.981579	0.74759
rs2856705	6	32778934	37	303	593	87	747	1542	1.05317	0.44841
rs9275428	6	32778956	402	439	94	1042	1047	282	1.02004	0.73137
rs13192471	6	32779081	543	359	35	1391	857	126	1.0265	0.68647
rs1794275	6	32779226	54	391	490	181	938	1253	0.964235	0.55427
rs9275439	6	32779499	402	440	94	1049	1043	281	1.0122	0.8337
rs16898264	6	32785130	152	465	300	391	1070	910	1.12677	0.032726
rs9275563	6	32785890	217	511	196	574	1119	670	1.13514	0.020901
rs9275572	6	32786977	104	449	385	310	1086	980	0.962305	0.50075
rs3129727	6	32787668	0	73	865	7	176	2190	0.970861	0.83327
rs7765379	6	32788906	609	301	28	1542	748	86	1.02153	0.75865
rs7745656	6	32788948	134	469	335	349	1045	982	1.11704	0.048228
rs2858332	6	32789139	362	442	134	907	1119	349	1.01738	0.75911
rs2858331	6	32789255	276	464	198	803	1100	473	0.89325	0.039432
rs9275595	6	32789333	575	319	43	1380	873	122	1.1152	0.097043
rs9275596	6	32789609	675	246	16	1718	592	57	1.00624	0.93535
rs3957148	6	32790115	769	160	8	1973	377	25	0.952945	0.60826
rs3104404	6	32790152	140	456	341	358	1040	977	1.10271	0.081003
rs3104405	6	32790286	379	457	100	1004	1043	324	1.02497	0.66594
rs9275602	6	32790790	32	252	652
rs3892710	6	32790840	4	129	805	13	350	2013	0.916876	0.40273
rs6935940	6	32791669	390	412	122	980	1081	275	0.974563	0.65403
rs3916765	6	32793528	23	248	666	69	637	1670	0.95487	0.53626
TLE4
rs2378377	9	81209680	633	271	34	1557	736	82	1.05988	0.40945
rs2378383	9	81229182	574	312	52	1405	864	107	1.02977	0.65421
SMAD3
rs7162912	15	65148362	191	463	284	474	1199	703	0.994429	0.9188
rs10518707	15	65152676	138	422	376	309	1079	967	1.05561	0.3391
rs12901499	15	65157499	352	432	153	913	1112	351	0.950402	0.36295
rs6494629	15	65161165	293	469	175	801	1163	412	0.925702	0.16098
rs11631839	15	65167200	351	448	139	771	1190	412	1.16772	0.0054062
rs1465842	15	65172387	44	272	622	93	734	1549	0.989102	0.87413
rs7181878	15	65176215	181	476	280	435	1173	767	1.07178	0.20695
rs2053295	15	65178793	659	259	20	1714	610	52	0.932594	0.35214
rs2053294	15	65186138	15	215	687	44	573	1759	0.954268	0.56051
rs2118612	15	65187544	233	454	251	556	1186	631	1.02516	0.64879
rs7359174	15	65200891	201	459	278	549	1156	670	0.939351	0.25258
rs920293	15	65201479	700	222	16	1831	514	31	0.880804	0.11607
rs1992215	15	65205991	420	411	107	1087	1005	284	0.990411	0.86778
rs11071938	15	65207041	77	373	488	206	935	1235	0.987525	0.83595
rs6494633	15	65210360	19	256	663	40	571	1764	1.17014	0.03919
rs12102171	15	65212087	74	338	525	196	942	1236	0.896096	0.075839
rs4147358	15	65215068	244	467	227	682	1155	539	0.919188	0.1225
rs2118610	15	65215388	19	256	663	40	572	1764	1.16863	0.040792
rs12914140	15	65217606	875	62	0	2229	143	2	0.933752	0.65609
rs12915039	15	65221402	423	418	97	1097	1014	262	0.990188	0.86546
rs745103	15	65222129	186	446	306	482	1149	745	0.965623	0.52439
rs17293443	15	65224917	755	172	10	1966	384	24	0.876854	0.15015
rs893473	15	65225145	275	457	206	705	1130	541	1.00916	0.86752
rs2289263	15	65226261	286	459	190	752	1113	511	1.00251	0.9635
rs11637659	15	65229440	34	278	626	71	654	1651	1.1239	0.10021
rs744910	15	65233839	149	459	330	443	1182	751	0.878007	0.018852
rs4601989	15	65239008	150	460	328	448	1177	751	0.880081	0.021052
rs11639295	15	65247811	170	469	299	502	1174	700	0.896055	0.045797
rs7183244	15	65248365	25	246	667	54	561	1678	1.09689	0.22298
rs11071939	15	65250445	886	52	0	2274	101	1	0.77714	0.14248
rs16950687	15	65251067	359	437	142	921	1134	321	0.955997	0.4228
rs4776344	15	65252417	130	454	353	318	1155	903	1.01761	0.75605
rs2278545	15	65253933	25	254	658	59	609	1708	1.07203	0.35047
rs12913547	15	65254561	314	462	162	726	1174	475	1.12167	0.037305
rs12708492	15	65254595	305	467	166	706	1183	486	1.11938	0.04042
rs1470002	15	65256622	490	367	81	1237	948	191	0.989654	0.86383
rs3825977	15	65268302	196	492	250	558	1216	601	0.923992	0.14766
rs12900401	15	65273644	1	85	852	3	203	2167	1.05568	0.67822
GSDMB/GSDMA
rs801259	17	34580691	678	238	22	1736	586	52	0.961117	0.60467
rs626657	17	34586489	22	233	683	50	581	1745	1.03558	0.65031
rs2301775	17	34594761	696	210	12	1801	523	43	1.01074	0.89678
rs16531	17	34603181	827	109	2	2084	282	6	1.03077	0.79073
rs521633	17	34608592	129	401	408	312	1107	957	0.945036	0.32119
rs486512	17	34619225	2	92	844	6	245	2125	0.943296	0.63462
rs9897185	17	34642935	34	331	573	106	767	1502	1.04056	0.55206
rs2061342	17	34659183	25	311	602	89	736	1551	1.00058	0.99327
rs2168785	17	34660661	602	311	25	1550	736	89	0.999938	0.99928
rs1046632	17	34663151	908	30	0	2272	101	1	1.36446	0.13606
rs16968705	17	34687158	0	30	908	1	101	2274	0.73352	0.13716
rs7214151	17	34761298	215	482	241	577	1155	643	1.00014	0.99792
rs7208487	17	34796975	635	282	21	1657	650	69	0.952224	0.49933
rs4795369	17	34862646	603	310	25	1557	730	88	0.992525	0.91377
rs11655550	17	34863649	548	346	44	1409	844	123	0.988971	0.86394
rs4611492	17	34869863	901	37	0	2250	125	1	1.36481	0.098276
rs4404103	17	34936183	901	37	0	2251	123	1	1.34332	0.11746
rs12450559	17	34948235	602	310	25	1559	729	88	0.98935	0.87722
rs7216086	17	34962948	602	311	25	1558	729	89	0.989957	0.88408
rs12453682	17	35023531	239	455	244	616	1209	549	0.935082	0.21847
rs879606	17	35035375	236	458	244	515	1214	647	1.09874	0.084308
rs1877031	17	35067606	230	454	254	616	1219	541	0.891958	0.036059
rs2271308	17	35071008	257	455	226	547	1226	602	1.11901	0.039276
rs931992	17	35074961	226	455	257	602	1226	548	0.894416	0.040794
rs2941503	17	35082271	256	453	226	550	1216	609	1.12063	0.037038
rs2941504	17	35084426	254	460	223	556	1214	605	1.11345	0.048935
rs1565922	17	35084561	253	460	223	557	1208	604	1.10939	0.057323
rs12150298	17	35088067	254	456	223	557	1206	604	1.11204	0.052134
rs1810132	17	35119531	211	465	261	592	1206	576	0.88665	0.027581
rs907092	17	35175785	77	387	474	229	1009	1138	0.907447	0.10466
rs9303277	17	35229995	80	400	458	250	1033	1093	0.893534	0.057307
rs2060941	17	35236409	2	106	830	11	340	2025	0.755367	0.012361
rs9635726	17	35273667	275	474	189	665	1155	556	1.09644	0.092388
rs12150079	17	35278943	31	264	643	82	703	1590	0.941964	0.40352
rs11557467	17	35282160	50	336	552	157	907	1312	0.875601	0.037707
rs2872507	17	35294289	51	335	551	159	910	1307	0.872694	0.032996
rs8067378	17	35304874	551	337	50	1307	911	158	1.14621	0.032613
rs2305480	17	35315722	50	337	551	158	912	1306	0.871482	0.031226
rs2290400	17	35319766	547	337	51	1302	914	160	1.14339	0.035648
rs7216389	17	35323475	550	338	50	1305	909	162	1.15035	0.028131
rs3744246	17	35337876	55	349	534	166	914	1296	0.911458	0.14121
rs4795402	17	35338911	57	347	533	166	920	1290	0.912058	0.14351
rs4795405	17	35341943	58	354	526	177	929	1270	0.903837	0.10566
rs8079416	17	35346239	226	476	236	599	1193	583	0.965802	0.52346
rs1007654	17	35364880	80	372	486	202	938	1236	1.00581	0.92379
rs7219080	17	35368042	79	377	481	203	937	1235	1.01361	0.82309
rs3902025	17	35372780	280	478	179	716	1173	486	1.02238	0.68667
rs3894194	17	35375519	276	482	180	706	1180	490	1.02336	0.67354
rs3859192	17	35382174	288	445	205	706	1176	494	0.99851	0.97828
IL2RB
rs3218339	22	35851157	30	270	638	71	658	1647	1.05446	0.4612
rs228942	22	35854565	64	344	530	150	866	1360	1.03392	0.59639
rs84458	22	35855154	522	349	66	1337	880	158	0.974585	0.68073
rs84460	22	35855677	356	441	140	921	1112	343	0.973359	0.63038
rs228947	22	35856475	61	339	538	141	883	1352	1.00311	0.96087
rs3218322	22	35858044	422	398	116	967	1107	302	1.10921	0.071371
rs2072861	22	35858308	116	394	423	300	1106	969	0.900779	0.069631
rs3218315	22	35859670	179	478	278	473	1193	697	0.977848	0.68341
rs3218312	22	35860278	259	475	204	723	1216	437	0.882931	0.022835
rs3218295	22	35863014	33	298	607	87	766	1523	0.976281	0.72719
rs2284033	22	35863980	364	448	126	954	1105	316	0.968523	0.57099
rs2281094	22	35865417	64	332	542	148	868	1360	1.00137	0.98278
rs1003694	22	35869074	137	448	352	340	1121	915	1.02693	0.63574
rs2235330	22	35869659	381	414	143	933	1101	342	1.01072	0.84996
rs228975	22	35872147	435	400	103	1154	1004	218	0.911178	0.11238
rs3218258	22	35874191	7	117	813	10	332	2034	0.939472	0.55648
rs228979	22	35874877	113	432	393	290	1063	1023	1.02226	0.70027
AA, AB and BB correspond to Illumina A/B allele calls
**Positions are based on NCBI36/hg18 genome build
