# Supplementary material for: Genome-Wide Association Study Identifies HLA-DP as a Susceptibility Gene for Pediatric Asthma in Asian Populations
Source: PLoS Genet. 2011 Jul 21;7(7):e1002170. doi: 10.1371/journal.pgen.1002170 (PMC3140987; doi:10.1371/journal.pgen.1002170)
Supplement: Table S5 — Characteristics of cases and controls. (XLS) [file pgen.1002170.s005.xls]

## Sheet: Table S5
Supplementary Table S5. Chracteristics of Cases and Controls
		Pediatric asthma	Controls
GWAS	Number of samples	938	2376
	Ethnicity	Japanese	Japanese
	Age	8.0 ± 4.4	60.3 ± 14.2
	Sex (Male:Female)	1.7 : 1	1 : 1
	Total IgE (geometric mean, range IU/ml)	363.7, 5-22614	N.A
	Positive for mite IgE (%)	0.94	N.A
1st replication	Number of samples	818	1032
	Ethnicity	Japanese	Japanese
	Age	11.0 ± 3.6	48.5 ± 13.7
	Sex	1.5:1	2 : 1
	Total IgE (geometric mean, range IU/ml)	517, 5-65000	N.A
	Positive for mite IgE (%)	N.A	N.A
2nd replication	Number of samples	835	421
	Ethnicity	Koreans	Koreans
	Age	9.1 ± 2.9	9.7 ± 2.2
	Sex	1.9 : 1	1:1
	Total IgE (geometric mean, range IU/ml)	316, 7-6090	23.5, 0.5-99
	Positive for mite IgE (%)	0.8	0
		Mite-positive	Mite-negative
Mite reactivity	Number of samples	367	1633
	Ethnicity	Japanese	Japanese
	Age	43.5 ± 12.2	47.0 ± 12.2
	Sex	1 : 1.5	1 : 1.1
	Total IgE (geometric mean, range IU/ml)	193.6, 8-5980	39.1, 5-2480
	Mite RAST score /lumicount ≥ class 2	1	0
